# Supplementary material for: Banana Cultivar Field Screening for Resistance to Fusarium oxysporum f.sp. cubense Tropical Race 4 in the Northern Territory
Source: J Fungi (Basel). 2021 Aug 1;7(8):627. doi: 10.3390/jof7080627 (PMC8400552; doi:10.3390/jof7080627)
Supplement: Supplementary file 1 [file jof-07-00627-s001.zip]

Archive with 1 entries (1 files):
- jof-1260439-supplementary.pdf
